# Supplementary material for: An Improved Chromosome-Level Genome Assembly of the Firefly Pyrocoelia pectoralis
Source: Insects. 2024 Jan 8;15(1):43. doi: 10.3390/insects15010043 (PMC10816139; doi:10.3390/insects15010043)
Supplement: Supplementary file 1 [file insects-15-00043-s001.zip]

Archive with 1 entries (1 files):
- insects-2740815-supplementary.pdf
